# Supplementary material for: Melatonin Administration to Pregnant Ewes for Coccidiosis Control in Their Offspring
Source: Animals (Basel). 2023 Jul 21;13(14):2381. doi: 10.3390/ani13142381 (PMC10376582; doi:10.3390/ani13142381)
Supplement: Supplementary file 1 [file animals-13-02381-s001.zip]

Archive with 1 entries (1 files):
- animals-2471048-supplementary.xlsx
