# Supplementary material for: Melatonin Administration to Pregnant Ewes for Coccidiosis Control in Their Offspring
Source: Animals (Basel). 2023 Jul 21;13(14):2381. doi: 10.3390/ani13142381 (PMC10376582; doi:10.3390/ani13142381)
Supplement: Supplementary file 1 [file animals-13-02381-s001.zip › animals-2471048-supplementary.xlsx]

## Sheet: S.M.1
						Table S1
		Mean values (cells/μl±SE) of total white blood cells (WBCs), total neutrophils (NEU), lymphocytes (LYMPH), band neutrophils (Band NEU),
		monocytes (MONO), eosinophils (EOS), neutrophils per lymphocytes ratio (N/L ratio) and band neutrophils per total neutrophils ratio (I/T ratio)
		in KM (coccidia-melatonin), KC (coccidia), CM (melatonin), CC (control) and NC (environmental control) group
		after the experimental infection at sampling time S2, S4, S6, S8, S10 and S12.
		Time point
		Parameter	Group	S2	S4	S6	S8	S10	S12	Overall
		Total WBCs	KM	8,288±633	9,000±637	9,663±538	9,263±176	8,188±881	10,675±515	9,278±332a
		(*μl-1)	KC	8,173±286	9,564±339	10,500±565	7,845±616	7,427±433	10,273±468	8,964±245a
			CM	7,683±346	9,528±655	10,429±215	9,014±844	7,914±871	10,271±477	9,229±363a
			CC	8,457±490	9,771±467	10,543±657	9,914±362	7,871±650	9,771±297	9,388±307a
			NC	8,167±324	9,389±450	10,650±360	8,822±205	6,156±522	11,189±377	8,899±332a
			Overall	8,220±213ADE	9,402±236BCD	10,367±280B	8,887±266ACD	7,470±340AE	10,563±231B
		Total NEU	KM	4,378±374	4,811±588	4,114±699	3,592±729	3,845±367	4,294±822	4,281±347a
		(*μl-1)	KC	4,551±335	4,187±561	4,874±709	2,628±237	3,023±429	4,238±526	3,917±256a
			CM	3,651±472	4,324±553	3,517±336	3,288±560	3,290±910	4,191±735	3,629±380a
			CC	3,546±337	4,380±860	4,785±862	3,265±465	4,293±592	4,083±585	4,059±321a
			NC	4,397±601	4,077±537	5,423±776	4,076±534	2,078±273	5,259±721	4,396±347a
			Overall	4,126±201A	4,345±305A	4,647±379A	3,248±212B	3,303±281B	4,669±336A
		LYMPH	KM	1,739±348a	1,340±487a	3,110±252a	2,080±348a	2,518±591a	3,284±390a	2,326±200ab
		(*μl-1)	KC	1,490±140a	1,601±223a	2,282±214ab	1,979±230a	2,636±352a	1,973±202ab	1,993±147a
			CM	1,651±269a	1,615±529a	3,233±279ac	2,717±841a	2,685±514a	3,445±509ac	2,583±219ab
			CC	1,982±287a	1,159±222a	2,300±458a	2,721±385a	1,908±286a	2,955±378a	2,171±185ab
			NC	2,951±487b	4,175±705b	3,183±457a	2,860±493a	2,158±209a	3,352±594a	2,913±200b
			Overall	1,999±201AC	1,887±305AC	2,770±379BCD	2,443±212ABC	2,352±281AC	2,935±336BD
		Band NEU	KM	110±18ac	44±34a	153±33a	269±46a	58±17a	252±77a	153±21a
		(*μl-1)	KC	96±19ac	26±11a	229±63a	253±50a	116±30ac	230±47a	159±15a
			CM	139±55bc	21±15a	271±79a	206±57a	142±50ac	126±41ac	157±23a
			CC	78±32ac	50±20a	173±81a	179±55a	82±30a	211±30a	129±19a
			NC	256±103b	130±23b	267±43a	311±36a	200±32bc	362±42ad	248±21b
			Overall	136±23A	59±10BC	216±33B	246±25B	118±17A	240±27B
		MONO	KM	1,999±270a	2,620±617ab	2,142±152ab	3,154±448a	1,728±501a	2,894±190a	2,451±196a
		(*μl-1)	KC	1,890±213ac	3,568±455a	3,233±233ac	3,122±461a	1,720±177a	3,937±403b	2,912±145a
			CM	2,098±289a	3,383±558a	3,469±424a	2,798±483ab	1,885±576a	2,418±275a	2,806±215a
			CC	2,665±265ad	3,948±617a	3,103±631a	3,723±573a	1,449±353a	2,551±400a	2,907±182a
			NC	0,746±181b	0,990±152b	1,801±249b	1,673±256b	1,782±250a	2,385±328a	1,422±215b
			Overall	1,899±127A	2,940±254B	2,709±188B	2,978±231B	1,664±197A	2,807±193B
		EOS	KM	150±46	206±54	296±141	425±105	92±28	137±47	206±45a
		(*μl-1)	KC	237±52	178±46	97±38	114±24	49±7	125±37	133±33a
			CM	275±70	166±58	191±51	201±72	50±21	217±79	193±49a
			CC	235±53	259±89	345±206	204±80	221±162	176±72	240±42a
			NC	156±84	109±34	228±70	194±50	112±30	139±36	168±45a
			Overall	197±29AB	187±28A	253±58A	235±32A	102±35B	154±27AB
		BAS	KM	26±26	23±8	0±0	11±11	4±4	65±65	13±9a
		(*μl-1)	KC	8±8	31±24	14±11	3±3	0±0	0±0	9±7a
			CM	8±5	39±32	20±10	10±10	4±4	0±0	18±10a
			CC	30±18	26±14	10±10	0±0	0±0	7±7	12±8a
			NC	40±1	38±16	15±6	19±8	25±12	53±32	34±9a
			Overall	25±9A	34±11A	12±5A	10±4A	9±3A	12±8A
		N/L ratio	KM	3,284±0,677	1,573±0,478	1,573±0,478	1,836±0,661	1,589±0,498	1,682±0,501	2,033±0,464a
			KC	3,648±0,826	4,587±1,657	2,111±0,466	1,527±0,212	1,586±0,435	2,767±0,741	2,709±0,254a
			CM	3,648±0,826	4,587±1,657	2,111±0,466	1,527±0,212	1,586±0,435	2,767±0,741	2,003±0,402a
			CC	2,067±0,376	4,189±1,625	2,496±0,902	1,405±0,336	2,702±0,644	1,626±0,348	2,149±0,359a
			NC	1,716±0,288	1,341±0,307	2,739±1,035	2,463±0,843	1,049±0,187	2,186±0,584	2,028±0,328a
			Overall	2,670±0,427A	3,505±0,866A	2,048±0,432AB	1,543±0,269B	1,267±0,208B	2,076±0,425AB
		I/T ratio	KM	0,026±0,004a	0,007±0,004a	0,050±0,014a	0,114±0,037a	0,017±0,005a	0,069±0,025a	0,047±0,007a
			KC	0,023±0,005a	0,009±0,003a	0,053±0,012a	0,103±0,024a	0,049±0,015a	0,073±0,020a	0,052±0,006ab
			CM	0,031±0,010a	0,004±0,003a	0,080±0,021a	0,076±0,020a	0,060±0,021a	0,050±0,022a	0,046±0,008a
			CC	0,025±0,010a	0,015±0,006a	0,030±0,015a	0,069±0,027a	0,022±0,008a	0,060±0,013a	0,037±0,007a
			NC	0,068±0,024b	0,035±0,006b	0,061±0,012a	0,088±0,014a	0,110±0,024b	0,085±0,020a	0,070±0,008b
			Overall	0,035±0,005AC	0,014±0,002B	0,053±0,007BCD	0,086±0,013BCE	0,054±0,008ACDE	0,061±0,009BCDE
		Different superscripts (A-E) within each row and (a-d) within each column denote significant difference (P<0.05) for separate parameter.

## Sheet: S.M.2
								S.M.2: IgG correlations among ewes' plasma, colostrum and lambs' plasma.
Ewes' plasma at parturition vs Colostrum at parturition						Lambs' plasma at 24h vs Colostrum at parturition						Lambs' plasma at 72h vs Colostrum at 72h					Ewes' plasma at parturition vs Lambs' plasma at 24h
	r	P					r	P					r	P				r	P
KM	0.947	0.0021*				KM	0.885	0.0096*				KM	0.653	0.0799			KM	0.951	0.0018*
KC	-0.471	0.1727				KC	0.112	0.4156				KC	-0.139	0.3965			KC	0.575	0.1165
CM	0.762	0.067				CM	-0.2774	0.3277				CM	-0.762	0.2508			CM	-0.31	0.3058
CC	0.452	0.224				CC	0.602	0.1412				CC	0.309	0.3065			CC	0.795	0.054
* denotes positive correlation
** denote negative correlation

## Sheet: S.M.3
							S.M.3: IFN-γ Correlations among ewes' plasma, colostrum and lambs' plasma.
Ewes' plasma at parturition vs Colostrum at parturition						Lambs' plasma at 24h vs Colostrum at parturition						Lambs' plasma at 72h vs Colostrum at 72h					Ewes' plasma at parturition vs Lambs' plasma at 24h
	r	P					r	P					r	P				r	P
KM	0.092	0.4315				KM	-0.442	0.1601				KM	0.717	0.0348*			KM	-0.235	0.3059
KC	-0.21	0.3449				KC	0.213	0.3428				KC	0.507	0.0675			KC	-0.837	0.0095**
CM	-0.057	0.4638				CM	-0.164	0.3486				CM	-0.304	0.2792			CM	0.263	0.307
CC	0.612	0.1362				CC	0.414	0.2444				CC	-0.207	0.3472			CC	-0.093	0.4409
* denotes positive correlation
** denote negative correlation

## Sheet: S.M.4
							S.M.4: IL-6 Correlations among ewes' plasma, colostrum and lambs' plasma
Ewes' plasma at parturition vs Colostrum at parturition						Lambs' plasma at 24h vs Colostrum at parturition						Lambs' plasma at 72h vs Colostrum at 72h					Ewes' plasma at parturition vs Lambs' plasma at 24h
	r	P					r	P					r	P				r	P
KM	0.208	0.3685				KM	-0.099	0.416				KM	0.782	0.032*			KM	0.877	0.011*
KC	0.443	0.2277				KC	-0.038	0.4761				KC	-0.007	0.4938			KC	0.651	0.1745
CM	-0.677	0.1045				CM	0.063	0.4599				CM	-0.665	0.0747			CM	-0.718	0.1412
CC	-0.383	0.2622				CC	0.182	0.385				CC	-0.503	0.1548			CC	-0.845	0.0774
* denotes positive correlation
** denote negative correlation

## Sheet: S.M.5
							S.M.5: IL-1β Correlations among ewes' plasma, colostrum and lambs' plasma.
Ewes' plasma at parturition vs Colostrum at parturition						Lambs' plasma at 24h vs Colostrum at parturition						Lambs' plasma at 72h vs Colostrum at 72h					Ewes' plasma at parturition vs Lambs' plasma at 24h
	r	P					r	P					r	P				r	P
KM	0.066	0.4505				KM	-0.088	0.4341				KM	-0.94	0.0027**			KM	0.533	0.2335
KC	-0.249	0.3172				KC	-0.385	0.2257				KC	-0.091	0.4321			KC	-0.034	0.4829
CM	NOT ENOUGH DATA					CM	-0.154	0.4024				CM	0.189	0.3807			CM	NOT ENOUGH DATA
CC	0.73	0.0806				CC	0.491	0.2006				CC	0.424	0.2384			CC	0.896	0.0523
* denotes positive correlation
** denote negative correlation

## Sheet: S.M.6
							S.M.6: IL-10 Correlations among ewes' plasma, colostrum and lambs' plasma.
Ewes' plasma at parturition vs Colostrum at parturition						Lambs' plasma at 24h vs Colostrum at parturition						Lambs' plasma at 72h vs Colostrum at 72h					Ewes' plasma at parturition vs Lambs' plasma at 24h
	r	P					r	P					r	P				r	P
KM	0.384	0.2263				KM	0.931	0.0001*				KM	-0.344	0.2022			KM	0.522	0.0923
KC	-0.688	0.0653				KC	-0.027	0.4683				KC	0.735	0.0005			KC	-0.04	0.4532
CM	0.383	0.2621				CM	0.863	0.0029*				CM	0.401	0.1623			CM	0.632	0.0464*
CC	-0.742	0.0754				CC	-0.4	0.1871				CC	0.035	0.4707			CC	0.508	0.1222
* denotes positive correlation
** denote negative correlation

## Sheet: S.M.7
					S.M.7: Correlations between Neutrophils and OPG at Sampling time points S2, S4, S6 and S8.
S2				S4					S6					S8
	r	P			r	P				r	P				r	P
KM	#DIV/0!			KM	-0.411	0.156			KM	-0.452	0.1305			KM	-0.548	0.0801
KC	#DIV/0!			KC	-0.218	0.2594			KC	-0.813	0.0012**			KC	0.111	0.3731
CM	#DIV/0!			CM	0.573	0.0896			CM	0.479	0.1382			CM	0.434	0.1652
CC	#DIV/0!			CC	-0.204	0.3304			CC	0.071	0.44			CC	0.16	0.3661
* denotes positive correlation
** denote negative correlation

## Sheet: S.M.8
					S.M.8: Correlations between Monocytes and OPG at Sampling time points S2, S4, S6 and S8.
S2				S4					S6					S8
	r	P			r	P				r	P				r	P
KM	#DIV/0!			KM	0.866	0.0028*			KM	0.026	0.4761			KM	0.726	0.0208
KC	#DIV/0!			KC	0.117	0.3663			KC	0.339	0.1541			KC	0.381	0.1238
CM	#DIV/0!			CM	-0.402	0.1858			CM	-0.228	0.3113			CM	0.471	0.1432
CC	#DIV/0!			CC	0.105	0.4111			CC	0.717	0.0348			CC	0.005	0.4955
* denotes positive correlation
** denote negative correlation

## Sheet: S.M.9
					S.M.9: Correlations between Band Neutrophils and OPG at Sampling time points S2, S4, S6 and S8.
S2				S4					S6					S8
	r	P			r	P				r	P				r	P
KM	#DIV/0!			KM	-0.09	0.4164			KM	0.155	0.3573			KM	-0.037	0.4651
KC	#DIV/0!			KC	0.202	0.2755			KC	-0.296	0.1883			KC	-0.462	0.0764
CM	#DIV/0!			CM	-0.301	0.2561			CM	0.654	0.0555			CM	0.187	0.3444
CC	#DIV/0!			CC	-0.627	0.0658			CC	0.822	0.0116*			CC	0.552	0.0996
* denotes positive correlation
** denote negative correlation

## Sheet: S.M.10
					S.M.10: Correlations between Neutrophils and Fecal Score at Sampling time points S2, S4, S6 and S8.
S2				S4					S6					S8
	r	P			r	P				r	P				r	P
KM	0.574	0.0685		KM	0.643	0.0429*			KM	0.397	0.1653			KM	-0.179	0.3356
KC	-0.14	0.3403		KC	-0.312	0.1749			KC	-0.082	0.4054			KC	0.666	0.0127*
CM	0.703	0.039*		CM	-0.186	0.3451			CM	-0.486	0.1344			CM	-0.028	0.476
CC	-0.421	0.1735		CC	0.661	0.0529			CC	-0.886	0.004**			CC	0.195	0.3373
* denotes positive correlation
** denote negative correlation

[truncated: 4 more sheets: S.M.11, S.M.12, S.M.13, S.M.14]
